# Supplementary material for: A Cyclopentanone Compound Attenuates the Over-Accumulation of Extracellular Matrix and Fibrosis in Diabetic Nephropathy via Downregulating the TGF-β/p38MAPK Axis
Source: Biomedicines. 2022 Dec 16;10(12):3270. doi: 10.3390/biomedicines10123270 (PMC9775671; doi:10.3390/biomedicines10123270)
Supplement: Supplementary file 1 [file biomedicines-10-03270-s001.zip]

Archive with 1 entries (1 files):
- biomedicines-2054600-supplementary.pdf
